# Supplementary material for: Platinum-Based Interdigitated Micro-Electrode Arrays for Reagent-Free Detection of Copper
Source: Sensors (Basel). 2021 May 19;21(10):3544. doi: 10.3390/s21103544 (PMC8161293; doi:10.3390/s21103544)
Supplement: Supplementary file 1 [file sensors-21-03544-s001.zip]

Archive with 1 entries (1 files):
- sensors-1188607-supplementary.pdf
